# Supplementary material for: Fifty Years of Wildlife Diseases in Europe: A Citation Database Meta-Analysis
Source: Vet Sci. 2022 Nov 11;9(11):629. doi: 10.3390/vetsci9110629 (PMC9695487; doi:10.3390/vetsci9110629)
Supplement: Supplementary file 1 [file vetsci-09-00629-s001.zip]

Archive with 1 entries (1 files):
- vetsci-1958362-supplementary.xlsx
