# Supplementary material for: Fifty Years of Wildlife Diseases in Europe: A Citation Database Meta-Analysis
Source: Vet Sci. 2022 Nov 11;9(11):629. doi: 10.3390/vetsci9110629 (PMC9695487; doi:10.3390/vetsci9110629)
Supplement: Supplementary file 1 [file vetsci-09-00629-s001.zip › vetsci-1958362-supplementary.xlsx]

## Sheet: S1
Topic	Query link
Disease	https://www.webofscience.com/wos/alldb/summary/f447f375-7d90-4f96-86a1-b065e9a754bf-153dc9cc/relevance/1
Europe	https://www.webofscience.com/wos/alldb/summary/b5587f00-de0d-41b5-a318-6d368e7b2ba6-153e2c46/relevance/1
Epidemiology	https://www.webofscience.com/wos/alldb/summary/013b08d5-dce7-453b-80fd-467003ee201a-153e4cc8/relevance/1
Diagnostic	https://www.webofscience.com/wos/alldb/summary/2a359db1-c129-4a30-bdde-298675f4da38-15420337/relevance/1
Identification	https://www.webofscience.com/wos/alldb/summary/803c72b8-09ed-4fd8-9311-332ac7e3afed-1554ee0a/relevance/1
Economic impact	https://www.webofscience.com/wos/alldb/summary/9aad57ef-c445-40a8-bc61-ea86cf8a3368-15f6f323/relevance/1
Therapy	https://www.webofscience.com/wos/alldb/summary/12b86322-4201-4e06-b22b-6f0858d58a3e-154245e3/relevance/1
Surveillance	https://www.webofscience.com/wos/alldb/summary/6d7f6769-5a9a-4120-831c-77482b3d4deb-154258a0/relevance/1
Vector-borne	https://www.webofscience.com/wos/alldb/summary/b6053f17-86c3-42ea-9edf-0d4f2409ce95-15f82e6b/relevance/1
Zoonotic	https://www.webofscience.com/wos/alldb/summary/8ff66190-60c3-4531-a13a-5e09321ba908-155680c1/relevance/1
Emerging diseases	https://www.webofscience.com/wos/alldb/summary/2f9a8b72-f1ae-4546-8848-75226469e86a-15452cff/relevance/1
Livestock interest	https://www.webofscience.com/wos/alldb/summary/f57d7233-37b9-487d-a1a3-78aecae77536-15454a69/relevance/1
Biodiversity conservation	https://www.webofscience.com/wos/alldb/summary/2efd62f4-f633-4848-86f8-6a117cb0a268-15f8056a/relevance/1
Parasitic	https://www.webofscience.com/wos/alldb/summary/8d026e69-6058-4497-8de5-50aa1f822dc8-15551860/relevance/1
Bacterial	https://www.webofscience.com/wos/alldb/summary/90c50fc3-311c-4963-9e2d-26f42095357d-15552a08/relevance/1
Viral	https://www.webofscience.com/wos/alldb/summary/1344bece-832e-497b-b922-8c2aa55630cb-15554580/relevance/1
Fungi	https://www.webofscience.com/wos/alldb/summary/5be495ba-684c-4e9c-8540-9c787bdb6e62-15554eb2/relevance/1
Prions	https://www.webofscience.com/wos/alldb/summary/6c8069a4-9033-47ca-aca9-3136a5f35f96-184bc038/relevance/1
Carnivores	https://www.webofscience.com/wos/alldb/summary/af6ac0c9-c1c9-406c-8bc3-0fc0c29eb0ee-15f8eea6/relevance/1
Wild ruminants	https://www.webofscience.com/wos/alldb/summary/8e9c5c37-45de-4aef-b62e-e64181623bac-15f91f75/relevance/1
Rodents	https://www.webofscience.com/wos/alldb/summary/11ebc308-bc1f-454d-85f8-6dd90ed41b4c-1776c8d8/relevance/1
Lagomorphs	https://www.webofscience.com/wos/alldb/summary/9185c398-9e80-4ef5-8666-c9084100ec6c-155269b3/relevance/1
Wildboar	https://www.webofscience.com/wos/alldb/summary/b3c06ec6-9877-4fa9-a09f-8c428144bf5f-15527d6c/relevance/1
Insectivores	https://www.webofscience.com/wos/alldb/summary/7193e3ac-138e-4877-a489-82ef705da652-19156a83/relevance/1
Chiroptera	https://www.webofscience.com/wos/alldb/summary/2bea6234-48db-40e3-9679-198d6bbcbe90-2f4b6d26/relevance/1
Birds	https://www.webofscience.com/wos/alldb/summary/ef4397e3-a721-4549-9d00-a18e7075dcbe-155654b6/relevance/1
Article	https://www.webofscience.com/wos/alldb/summary/d303b70d-c063-4412-99f6-6985a4196ff4-155339ce/relevance/1
Review	https://www.webofscience.com/wos/alldb/summary/9504b8f6-7050-4fe2-89b9-e4ea933f69c4-155357fb/relevance/1
Book	https://www.webofscience.com/wos/alldb/summary/55220fb8-7818-41db-909f-9535eca3e6a0-15549432/relevance/1
Letter/editorial	https://www.webofscience.com/wos/alldb/summary/1c8b700f-c0fb-4a94-bd14-07f7846a2b51-1554b831/relevance/1
Conference	https://www.webofscience.com/wos/alldb/summary/fb170940-8b8e-46d2-b994-ba0f7e538faa-1554cc6f/relevance/1

## Sheet: S2
Year	Disease (63170)	Europe (21254)	Epidemiology (6400)	Diagnostic (2317)	Identification (2089)	Economic impact (998)	Therapy (2518)	Surveillance/control (1692)	Vector borne (760)	Zoonotic (1712)	Emerging diseases (1559)	Livestock interest (1835)	Conservation (1121)	Parasitic (12503)	Bacterial (6385)	Viral (7241)	Fungi (1134)	Prions	Carnivores (2763)	Ruminants (1878)	Rodents (1350)	Lagomorphs (676)	Wildboar (798)	Hedgehog (120)	Bat (460)	Birds (2453)	Article (20691)	Review (1977)	Book (313)	LetterEditorial (600)	Conference (1720)
1940	1
1941	1
1944	1
1945	1
1946	5
1947	14
1948	7
1949	5
1950	7
1953	1
1954	5
1955	3
1956	5
1957	10
1958	10
1959	4
1960	8
1961	6
1962	10
1963	11
1964	12
1965	31
1966	10
1967	17
1968	35
1969	72
1970	91
1971	79
1972	73	2	1				1							1		1			1		1						2
1973	86	15	11	5	1				5	3		1		15	3	5			2	3	2	4	1	2	1	5	15	2
1974	101	17	8	3	1		1	1	1					14	2	6			6	1	2	1				1	17				1
1975	148	25	7	3	2		3		3	2		1		22	9	13	4		2		4	4		2	1	6	25	1		1	4
1976	143	27	16	5		2	2	1	6	2				26	6	9	3		4	3	8	2				3	27	1			3
1977	143	34	17	6	1	1	4	1	7	1				30	12	13	2		8	3	8	4		2		5	34				7
1978	144	32	17	7		1	4	3	4	2		1		24	12	7	2		7	6	12	4	2			5	32	2		1	9
1979	138	34	10	3	1	1	2	1	4		1			28	13	11	2		4	4	8	5				8	34	2			8
1980	191	51	21	12	3		5	1	4		1	4		35	25	15	3		3	4	13	2		1	1	9	51	3		1	15
1981	239	68	43	23	1		6	3	4	5		3		55	41	36	3		14	7	24	4	1	8		22	68	4		2	11
1982	196	70	44	7	1		7	1	7	3				61	23	44	3		27	6	20	5		4	1	17	70	3		2	32
1983	192	67	23	11	6		4	2	5	2				58	37	30	6		7	12	16	5		1	2	23	67	4			6
1984	149	38	14	7	2		5	1	6	2				33	14	14	1		3	3	8	4			3	9	38	5		1	5
1985	422	130	24	10	4		15	3	13	3		1		102	33	36	9		23	7	18	8	1	1	2	17	128	6			22
1986	554	149	32	15	3		11	6	6		2	2		128	48	49	7		14	9	13	7	3	3		15	148	5		2	21
1987	613	184	23	16	5	1	20	1	12	4	3	5		157	60	49	7		21	13	17	9	2	4		13	182	11	1		47
1988	628	178	32	16	3	3	17	2	7	5				148	57	62	14		14	8	12	12	3		1	18	178	4		1	16
1989	489	155	21	11	4	2	21	1	1	4		3		126	45	38	6		13	4	11	7	2	3	1	17	155	4		2	18
1990	570	217	34	12	10	2	28	8	10	10		4		169	61	54	13		21	7	19	5		2	4	18	205	9	7	1	47
1991	554	215	35	17	8	1	19	8	7	2		4		170	57	39	9		12	6	5	7				12	215	11		4	27
1992	622	238	35	19	18	2	22	2	9	3		5		186	86	49	7		17	7	22	11		1	2	18	235	11			28
1993	726	248	44	27	11		35	4	6	4	2	4	1	188	93	62	11		25	4	18	15	1	1	3	22	248	10		4	33
1994	605	218	51	25	12	3	21	5	2	5		3		166	81	58	9		16	5	15	8	2	1		14	213	9	2	2	12
1995	738	296	52	40	26	3	35	8	7	7	2	7		249	111	99	7		36	12	13	10	1	1	3	20	289	10	2	4	59
1996	623	249	48	18	16	7	28	11	7	6	2	8	3	177	80	53	15		19	17	6	10	4	2	2	28	231	21	6	6	64
1997	533	170	35	7	13	3	7	7	4	6	2		1	127	54	32	12		14	9	15	8	2			18	166	12	1	4	27
1998	760	256	37	9	12	4	8	15	8	5	4	8	3	155	48	35	17		18	10	13	11	2	7	1	24	253	13	1	5	24
1999	587	194	40	16	16	4	10	12	8	4	3	6	3	125	56	38	11	10	30	11	10	10	3	1	2	18	192	21		4	29
2000	701	250	59	26	18	4	16	11		13	5	5	1	137	63	93	4	88	35	11	7	7	9	1	2	18	246	31	1	5	49
2001	711	233	63	24	15	1	24	11	3	8	5	5	4	122	53	81	13	64	41	15	6	8	5	2		23	230	20		7	33
2002	873	291	98	41	34	25	27	17	5	12	28	12	4	158	81	108	12	83	25	15	11	10	13	2	1	30	291	43	20	2	54
2003	863	307	100	39	25	11	42	24	2	10	10	17	4	162	90	126	8	111	36	18	15	11	4	1	3	32	298	25	1	7	31
2004	999	331	98	52	29	7	38	23	4	14	13	20	6	192	91	116	9	99	35	24	16	10	12	3	2	38	323	26	6	6	49
2005	1037	369	115	41	29	12	51	30	9	21	28	15	14	198	102	141	15	107	48	28	17	10	13	2	3	36	356	43	10	8	53
2006	1114	426	148	48	31	7	56	44	4	30	26	33	11	224	116	162	14	128	73	50	16	15	12	1	7	49	416	64	5	14	83
2007	1109	391	137	27	30	11	42	45	12	34	30	34	12	203	118	149	15	97	54	36	19	10	16	5	9	61	371	44	7	12	64
2008	1172	436	155	50	37	15	59	50	18	23	28	44	27	246	124	152	19	107	82	52	25	15	20	2	5	55	419	49	2	15	37
2009	1764	594	182	64	59	25	43	52	20	38	41	61	36	324	143	172	28	122	89	61	33	21	31	3	9	89	542	49	38	17	76
2010	2189	700	243	82	57	32	74	78	22	50	49	55	53	394	201	211	43	142	77	61	45	27	23	4	8	88	677	53	26	24	46
2011	2713	934	300	97	98	39	115	101	28	56	83	97	61	496	273	325	64	221	112	98	51	38	33	5	12	125	894	76	25	38	87
2012	2887	967	292	123	105	47	129	97	25	55	87	79	77	534	260	349	75	222	126	87	49	28	51	5	13	109	929	94	48	35	72
2013	2972	980	323	132	111	52	143	91	38	96	81	104	54	553	294	337	68	218	122	105	58	26	44	4	16	101	930	102	20	28	78
2014	3182	1079	356	130	117	52	172	87	39	92	88	114	61	631	347	378	60	254	160	117	65	34	57	11	27	122	1058	105	59	40	48
2015	2883	1019	389	96	118	60	127	74	56	132	103	129	76	599	302	359	59	266	160	113	86	30	53	12	27	103	998	115	1	41	37
2016	2935	1030	352	109	128	57	140	90	44	118	94	138	65	613	297	368	49	265	148	135	55	28	55	10	24	113	1006	107	3	23	35
2017	3356	1207	369	135	156	57	141	93	49	132	111	146	82	741	375	433	63	325	176	152	76	25	42	10	36	143	1171	116	4	26	62
2018	3697	1289	401	142	161	93	144	107	43	130	114	157	103	741	399	487	66	360	168	137	64	33	58	13	43	162	1264	137	5	49	46
2019	4682	1556	438	174	185	92	226	126	49	142	144	156	113	834	484	547	92	391	203	116	106	27	62	27	37	186	1504	135	5	51	61
2020	5433	1805	543	194	206	148	198	165	53	197	181	181	146	920	553	669	99	474	214	152	91	43	84	26	73	205	1781	191	5	63	34
2021	4469	1483	464	141	160	111	170	168	74	219	188	163	100	706	452	521	76	393	198	114	106	38	71	25	73	180	1469	168	2	42	10
total	63170	21254	6400	2317	2089	998	2518	1692	760	1712	1559	1835	1121	12503	6385	7241	1134	4547	2763	1878	1350	676	798	221	460	2453	20691	1977	313	600	1720
Hindex			147	91	85	94	104	81	61	92	110	100	96	na	148	150	84	128	105	82	83	65	68	30	56	106

## Sheet: S3
1972-1981	1982-1991	1992-2001	2002-2011	2012-2021
Carnivores
1. Rabies	1. Rabies	1. Rabies	1. Tuberculosis	1. Tuberculosis
2. Poxvirus	2. Tuberculosis	2. Tuberculosis	2. Rabies	2. Rabies
3. TBD	3. Distemper	3. Trichinellosis	3. Trichinellosis	3. Distemper
4. Tuberculosis	4. Echinococcosis	4. Distemper	4. Distemper	4. Toxoplasmosis
5. Leptospirosis	5. Rinderpest	5. Coccidiosis	5. Echinococcosis	5. Trichinellosis
6. Trichinellosis	6. TBD			6. Echinococcosis
7. Campylobacteriosis	7. Helminthiasis			7. TBD
8. Coccidiosis				8. Strongylida
Wild ruminants
1. TBD	1. Tuberculosis	1. Tuberculosis	1. Tuberculosis	1. Tuberculosis
2. FMD	2. Herpesvirus	2. Rabies	2. Paratuberculosis	2. TBD
3. Campylobacteriosis	3. TBD	3. Paratuberculosis	3. TBD	3. Brucellosis
4. Helminths	4. FMD	4. TBD	4. Coccidiosis	4. Paratuberculosis
5. Leptospirosis	5. Lung parasites	5. Coccidiosis	5. Neospora	5. FMD
6. DVB	6. Rinderpest	6. Nematodes	6. Brucellosis	6. Toxoplasmosis
7. Brucellosis	7. Campylobacter	7. Neospora	7. FMD	7. Bluetongue
8. Adenovirus	8. DVB	8. Poxvirus		8. PPR
9. Bluetongue	9. Lysteriosis	9. Intestinal parasites
10. Herpesvirus	10. Nematode Infections	10. Rinderpest
	11. Salmonellosis	11. Anthrax
Wild boar
1. Trichinellosis	1. Rabies	1. Trichinellosis	1. Tuberculosis	1. Tuberculosis
2. Helminthiasis	2. ASF	2. CSF	2. Trichinellosis	2. ASF
3. Toxoplasmosis	3. TBD	3. Pseudorabies	3. Brucellosis	3. Hepatitis E
	4. Brucellosis	4. TBD	4. TBD	4. Toxoplasmosis
	5. Iridovirus	5. Herpesvirus	5. Paratuberculosis	5. Trichinellosis
	6. Lysteriosis		6. CSF	6. TBD
				7. Brucellosis
				8. Escherichia Coli
				9. Pseudorabies
				10. CSF
				11. Herpesvirus
				12. Echinococcosis
				13. Paratuberculosis
Birds
1. Influenza A	1. TBD	1. Salmonellosis	1. Influenza A	1. Influenza A
2. Salmonellosis	2. Salmonellosis	2. Campylobacteriosis	2. Salmonellosis	2. Avian Malaria
3. TBD	3. Campylobacteriosis	3. Newcastle Disease	3. Avian Malaria	3. Salmonellosis
4. Tularemia	4. Influenza A	4. Pasteurella	4. WNV	4. Escherichia Coli
5. Tuberculosis	5. Yersinia	5. TBD		5. WNV
6. Campylobacteriosis	6. Herpesvirus			6. TBD
7. Poxvirus	7. Tuberculosis
8. WNV	8. Paramyxoviridae
9. Yersinia	9. Botulism
	10. Mosquito borne diseases
	11. Diphyllobothriasis
Lagomorphs
1. Mixomatosis	1. TBD	1. RHD	1. Paratuberculosis	1. TBD
2. Brucellosis	2. Mosquito borne diseases	2. Paratuberculosis	2. Toxoplasmosis	2. RHD
3. Tularemia	3. Tuberculosis	3. Aeromonas	3. Tularemia	3. Tularemia
4. Keratitis	4. Tularemia	4. TBD	4. Cryptosporidiosis	4. Paratuberculosis
5. Campylobacteriosis	5. Brucellosis	5. Rabies	5. Escherichia Coli	5. Escherichia Coli
	6. Aeromonas	6. Cholera	6. Trypanosomiasis	6. Leishmaniasis
	7. Leptospira		7. Cholera	7. Myxomatosis
	8. Myxomatosis		8. Brucellosis	8. Coccidiosis
	9. Herpesvirus		9. RHD	9. Staphylococcus
	10. Cholera		10. Coccidiosis
	11. Plague		11. TBD
	12. Campylobacteriosis
	13. Clostridium
Rodents
1. Tularemia	1. Hantavirus	1. Poxvirus	1. Trichinellosis	1. TBD
2. TBD	2. Leptospirosis	2. Rabies	2. Cowpox	2. Leptospirosis
3. Leptospirosis	3. Plague	3. TBD	3. Echinococcosis	3. Hantavirus
4. Hantavirus	4. TBD	4. Trichinellosis	4. Bartonella	4. Echinococcosis
5. Campylobacteriosis	5. Rabies	5. Tularemia	5. Cryptosporidiosis	5. Escherichia Coli
6. Poxvirus	6. Tularemia	6. Hantavirus	6. Plague	6. Poxvirus
7. Trichinellosis	7. Tuberculosis		7. Toxoplasmosis	7. Toxoplasmosis
8. Brucellosis			8. TBD	8. Tularemia
Chiropteran
1. Arbovirus	1. Rabies	1. Rabies	1. Rabies	1. Rabies
	2. Arbovirus		2. Ebolavirus	2. Mycoses
	3. Campylobacteriosis		3. Arenavirus	3. Coronavirus
	4. Dermatomycoses		4. Dermatomycoses	4. Ebolavirus
	5. Hantavirus		5. Viral Encephalitis	5. Henipavirus
Insectivores
1. Tularemia	1. TBD	1. TBD	6. TBD	1. TBD
2. Leptospirosis	2. Hantavirus	2. Poxvirus	7. Tuberculosis	2. Leptospirosis
3. Candidiasis	3. Leptospirosis	3. Hantavirus	8. Escherichia Coli	3. Coronavirus
4. Hantavirus	4. Rabies	4. Tularemia		4. Toxoplasmosis
5. Salmonellosis	5. Dermatomycoses	5. Tuberculosis		5. Bartonella
6. Toxoplasmosis	6. Tuberculosis			6. Hantavirus
7. Dermatomycoses	7. Flavivirus			7. Ebolavirus
8. Paramyxovirus	8. Meningoencephalitis			8. Escherichia Coli
9. TBD	9. Poxvirus			9. Tularemia
10. Plague
TBD	TBD-Borne Diseases
FMD	Foot and Mouth Disease
PRR	Peste des Petits Ruminants
ASF	African Swine Fever
CSF	Classical Swine Fever
WNV	West Nile Virus
RHD	Rabbit Haemorrhagic Disease
